# Supplementary material for: Navigation-Based Telehealth Informed Decision-Making for Prostate Cancer Screening in Black Men
Source: Curr Oncol. 2024 Jun 28;31(7):3698–712. doi: 10.3390/curroncol31070273 (PMC11275421; doi:10.3390/curroncol31070273)
Supplement: Supplementary file 1 [file curroncol-31-00273-s001.zip]

Archive with 1 entries (1 files):
- curroncol-3027731-supplementary.pdf
